# Supplementary material for: First Morphological and Molecular Evidence of the Negative Impact of Diatom-Derived Hydroxyacids on the Sea Urchin Paracentrotus lividus
Source: Toxicol Sci. 2016 Mar 16;151(2):419–33. doi: 10.1093/toxsci/kfw053 (PMC4880139; doi:10.1093/toxsci/kfw053)
Supplement: Supplementary Data [file supp_kfw053_suppl_data.zip]

Archive with 9 entries (9 files):
- toxsci-16-0033-File017.docx
- toxsci-16-0033-File009.doc
- toxsci-16-0033-File010.ppt
- toxsci-16-0033-File011.ppt
- toxsci-16-0033-File012.ppt
- toxsci-16-0033-File013.ppt
- toxsci-16-0033-File014.ppt
- toxsci-16-0033-File015.ppt
- toxsci-16-0033-File016.docx
